# Supplementary material for: Tick-Borne Encephalitis Specific Lymphocyte Response after Allogeneic Hematopoietic Stem Cell Transplantation Predicts Humoral Immunity after Vaccination
Source: Vaccines (Basel). 2021 Aug 15;9(8):908. doi: 10.3390/vaccines9080908 (PMC8402406; doi:10.3390/vaccines9080908)
Supplement: Supplementary file 1 [file vaccines-09-00908-s001.zip]

Archive with 1 entries (1 files):
- vaccines-1312457-supplementary.pdf
